# Supplementary material for: Structural basis of nucleosomal histone H4 lysine 20 methylation by SET8 methyltransferase
Source: Life Sci Alliance. 2021 Feb 11;4(4):e202000919. doi: 10.26508/lsa.202000919 (PMC7893823; doi:10.26508/lsa.202000919)
Supplement: Supplementary file 1 [file LSA-2020-00919_TableS1.xlsx]

## Sheet: Sheet1
Sample	SET8-NCP (EMD-30551) (PDB: 7D1Z)	SET8-NCPCENP-A (EMD-30552) (PDB: 7D20)
Data collection
Elrctron microscope	Krios G3i	Krios G3i
Camera	Falcon3	K3
Pixel size (A/pix)	1.05	1.05
Decocus range (µm)	1.5-3.0	1.0-2.5
Exposure time (second)	63	7
Total dose (e/A2)	52	60
Movie frames (no.)	51	40
Total micrographs (no.)	2355	6075
Reconstruction
Software	Relion 3.0 & 3.1	Relion 3.0 & 3.1
Particles for 2D classification	981019	3505509
Particles for 3D classification	841758	3181015
Particles in the final map (no.)	225437	380269
Symmetry	C1	C1
Final resolution (Å)	3.15	3
FSC threshold	0.143	0.143
Map sharpening B factor (Å2)	-25.87	-78.86
Model building
Software	Coot	Coot
Refinement
Software	Phenix	Phenix
Model composition
Protein	934	917
Nucleotide	290	272
Validation
MolProbity score	1.79	1.78
Clash score	8.78	9.82
R.m.s deviations
Bond lengths (Å)	0.007	0.005
Bond angles (˚)	0.717	0.68
Ramachandran plot
Favored (%)	95.41	96.11
Allowed (%)	4.59	3.89
Outluers (%)	0	0
